# Supplementary material for: Plastid Genome Evolution in the Subtribe Calypsoinae (Epidendroideae, Orchidaceae)
Source: Genome Biol Evol. 2020 May 14;12(6):867–70. doi: 10.1093/gbe/evaa091 (PMC7313661; doi:10.1093/gbe/evaa091)
Supplement: evaa091_Supplementary_Data [file evaa091_supplementary_data.zip]

Archive with 7 entries (7 files):
- Figure S1. Phylogram of Calypsoinae.pdf
- Figure S2.jpeg
- Figure S3.pdf
- Table S1..docx
- Table S2. Results of RELAX_Single gene.xlsx
- Table S3.docx
- Table S4.xls
