# Supplementary material for: Plastid Genome Evolution in the Subtribe Calypsoinae (Epidendroideae, Orchidaceae)
Source: Genome Biol Evol. 2020 May 14;12(6):867–70. doi: 10.1093/gbe/evaa091 (PMC7313661; doi:10.1093/gbe/evaa091)
Supplement: evaa091_Supplementary_Data [file evaa091_supplementary_data.zip › Table S2. Results of RELAX_Single gene.xlsx]

## Sheet: Sheet1
Gene	Model	logL	#. params	AICc	Branch	ω1	ω2	ω3	K	P-value	LR	Selection
accD	Alternative	-5525.2	72	11195.2	Reference	0.00 (55.08%)	1.00 (44.35%)	154.88 (0.57%)	0.64	0.002	9.36	relaxation
					Test	0.00 (55.08%)	1.00 (44.35%)	25.21 (0.57%)
	Null	-5529.9	71	11202.5	Reference	0.00 (54.31%)	1.00 (45.22%)	103.85 (0.46%)
					Test	0.00 (54.31%)	1.00 (45.22%)	103.85 (0.46%)
clpP	Alternative	-2033.5	74	4217.1	Reference	0.27 (52.16%)	0.32 (45.10%)	14.10 (2.74%)	1.01	0.982	0	intensification
					Test	0.27 (52.16%)	0.32 (45.10%)	14.36 (2.74%)
	Null	-2033.5	73	4215	Reference	0.28 (53.26%)	0.31 (44.01%)	14.33 (2.72%)
					Test	0.28 (53.26%)	0.31 (44.01%)	14.33 (2.72%)
infA	Alternative	-639.3	66	1416	Reference	0.00 (37.53%)	0.00 (51.92%)	1.11 (10.54%)	13.21	0.033	4.52	intensification
					Test	0.00 (37.53%)	0.00 (51.92%)	4.01 (10.54%)
	Null	-641.5	65	1418.3	Reference	0.07 (53.76%)	0.13 (42.15%)	4.41 (4.09%)
					Test	0.07 (53.76%)	0.13 (42.15%)	4.41 (4.09%)
matK	Alternative	-5841.2	76	11835.3	Reference	0.00 (16.89%)	0.61 (82.42%)	21.59 (0.69%)	0.9	0.618	0.25	relaxation
					Test	0.00 (16.89%)	0.64 (82.42%)	15.67 (0.69%)
	Null	-5841.4	75	11833.5	Reference	0.00 (17.59%)	0.64 (81.77%)	18.80 (0.64%)
					Test	0.00 (17.59%)	0.64 (81.77%)	18.80 (0.64%)
rpl2	Alternative	-1555.8	62	3236.9	Reference	0.51 (100.00%)	1.27 (0.00%)		1.79	0.529	0.4	intensification
					Test	0.30 (100.00%)	1.54 (0.00%)
	Null	-1556	61	3235.3	Reference	0.32 (100.00%)	1.15 (0.00%)
					Test	0.32 (100.00%)	1.15 (0.00%)
rpl14	Alternative	-925.2	60	1973.3	Reference	0.12 (100.00%)	1.00 (0.00%)		0.8	0.485	0.49	relaxation
					Test	0.18 (100.00%)	1.00 (0.00%)
	Null	-925.4	59	1971.7	Reference	0.16 (100.00%)	1.12 (0.00%)
					Test	0.16 (100.00%)	1.12 (0.00%)
rpl16	Alternative	-1157.5	70	2458	Reference	0.00 (71.84%)	1.00 (27.90%)	46.90 (0.27%)	3.42	0.741	0.11	intensification
					Test	0.00 (71.84%)	1.00 (27.90%)	515804.39 (0.27%)
	Null	-1157.5	69	2456	Reference	0.00 (69.87%)	0.96 (29.92%)	2914.80 (0.21%)
					Test	0.00 (69.87%)	0.96 (29.92%)	2914.80 (0.21%)
rpl20	Alternative	-1189.8	76	2535.3	Reference	0.01 (85.01%)	0.02 (11.21%)	12.06 (3.78%)	0.22	0.082	3.02	relaxation
					Test	0.32 (85.01%)	0.43 (11.21%)	1.74 (3.78%)
	Null	-1191.3	75	2536.2	Reference	0.01 (13.43%)	0.38 (86.39%)	55.71 (0.18%)
					Test	0.01 (13.43%)	0.38 (86.39%)	55.71 (0.18%)
rpl22	Alternative	-1173.7	70	2490.8	Reference	0.05 (68.95%)	0.10 (19.40%)	4.37 (11.65%)	0.58	0.537	0.38	relaxation
					Test	0.18 (68.95%)	0.27 (19.40%)	2.34 (11.65%)
	Null	-1173.9	69	2489.1	Reference	0.14 (20.94%)	0.22 (68.89%)	3.12 (10.17%)
					Test	0.14 (20.94%)	0.22 (68.89%)	3.12 (10.17%)
rpl23	Alternative	-598	54	1307.4	Reference	0.00 (100.00%)	1.07 (0.00%)		0.16	0.015	5.88	relaxation
					Test	0.29 (100.00%)	1.01 (0.00%)
	Null	-601	53	1311.1	Reference	0.20 (100.00%)	1.00 (0.00%)
					Test	0.20 (100.00%)	1.00 (0.00%)
rpl32	Alternative	-618.4	60	1363.9	Reference	0.41 (67.80%)	0.44 (21.79%)	3.14 (10.42%)	1.83	0.379	0.77	intensification
					Test	0.20 (67.80%)	0.22 (21.79%)	8.10 (10.42%)
	Null	-618.8	59	1362.4	Reference	0.11 (25.66%)	0.24 (64.34%)	6.95 (10.01%)
					Test	0.11 (25.66%)	0.24 (64.34%)	6.95 (10.01%)
rpl33	Alternative	-547	64	1228	Reference	0.57 (21.94%)	0.58 (53.96%)	1.47 (24.11%)	3.32	0.461	0.54	intensification
					Test	0.15 (21.94%)	0.17 (53.96%)	3.63 (24.11%)
	Null	-547.3	63	1226.3	Reference	0.00 (55.67%)	0.52 (12.12%)	2.59 (32.21%)
					Test	0.00 (55.67%)	0.52 (12.12%)	2.59 (32.21%)
rpl36	Alternative	-275.7	48	656.7	Reference	0.35 (100.00%)	1.01 (0.00%)		0.29	0.505	0.45	relaxation
					Test	0.74 (100.00%)	1.00 (0.00%)
	Null	-275.9	47	654.8	Reference	0.63 (100.00%)	1.01 (0.00%)
					Test	0.63 (100.00%)	1.01 (0.00%)
rps2	Alternative	-2018.7	66	4170.9	Reference	0.46 (100.00%)	1.09 (0.00%)		1.03	0.882	0.02	intensification
					Test	0.45 (100.00%)	1.09 (0.00%)
	Null	-2018.7	65	4168.9	Reference	0.46 (100.00%)	1.13 (0.00%)
					Test	0.46 (100.00%)	1.13 (0.00%)
rps3	Alternative	-2006.3	72	4158.6	Reference	0.19 (97.80%)	0.19 (1.80%)	30.83 (0.40%)	0.76	0.151	2.06	relaxation
					Test	0.28 (97.80%)	0.28 (1.80%)	13.42 (0.40%)
	Null	-2007.3	71	4158.6	Reference	0.25 (97.14%)	0.80 (2.53%)	24.06 (0.33%)
					Test	0.25 (97.14%)	0.80 (2.53%)	24.06 (0.33%)
rps4	Alternative	-1723.9	68	3585.8	Reference	0.00 (0.00%)	0.18 (97.59%)	7.06 (2.41%)	0.76	0.485	0.49	relaxation
					Test	0.00 (0.00%)	0.28 (97.59%)	4.40 (2.41%)
	Null	-1724.1	67	3584.3	Reference	0.26 (97.58%)	0.26 (0.00%)	5.70 (2.42%)
					Test	0.26 (97.58%)	0.26 (0.00%)	5.70 (2.42%)
rps7	Alternative	-968.8	54	2048	Reference	0.00 (57.02%)	0.36 (42.98%)	1.00 (0.00%)	0.37	0.383	0.76	relaxation
					Test	0.05 (57.02%)	0.69 (42.98%)	1.00 (0.00%)
	Null	-969.1	53	2046.6	Reference	0.04 (54.04%)	0.60 (45.96%)	1.77 (0.00%)
					Test	0.04 (54.04%)	0.60 (45.96%)	1.77 (0.00%)
rps8	Alternative	-1188.7	72	2524.6	Reference	0.10 (80.37%)	0.99 (3.58%)	1.12 (16.06%)	6.32	0.392	0.73	intensification
					Test	0.00 (80.37%)	0.93 (3.58%)	2.07 (16.06%)
	Null	-1189	71	2523.3	Reference	0.01 (77.63%)	0.95 (0.00%)	1.40 (22.37%)
					Test	0.01 (77.63%)	0.95 (0.00%)	1.40 (22.37%)
rps11	Alternative	-1301.8	66	2738.3	Reference	0.02 (100.00%)	1.09 (0.00%)		0.3	0	27.22	relaxation
					Test	0.32 (100.00%)	1.03 (0.00%)
	Null	-1315.4	65	2763.5	Reference	0.18 (100.00%)	1.00 (0.00%)
					Test	0.18 (100.00%)	1.00 (0.00%)
rps12	Alternative	-749.9	52	1606.8	Reference	0.00 (0.30%)	0.19 (98.37%)	4521.40 (1.33%)	1.08	0.847	0.04	intensification
					Test	0.00 (0.30%)	0.16 (98.37%)	8552.25 (1.33%)
	Null	-749.9	51	1604.7	Reference	0.18 (0.26%)	0.18 (98.45%)	4521.40 (1.29%)
					Test	0.18 (0.26%)	0.18 (98.45%)	4521.40 (1.29%)
rps14	Alternative	-827.4	66	1791	Reference	0.37 (95.36%)	0.38 (2.80%)	4.72 (1.84%)	0.79	0.799	0.06	relaxation
					Test	0.46 (95.36%)	0.46 (2.80%)	3.42 (1.84%)
	Null	-827.5	65	1788.9	Reference	0.43 (3.56%)	0.44 (94.86%)	4.84 (1.58%)
					Test	0.43 (3.56%)	0.44 (94.86%)	4.84 (1.58%)
rps16	Alternative	-1073.9	74	2300.1	Reference	0.00 (39.80%)	0.14 (52.39%)	48.55 (7.80%)	0	0	16.98	relaxation
					Test	1.00 (7.80%)	1.00 (52.39%)	1.00 (39.80%)
	Null	-1082.3	73	2314.9	Reference	0.43 (67.53%)	0.44 (26.04%)	38.99 (6.43%)
					Test	0.43 (67.53%)	0.44 (26.04%)	38.99 (6.43%)
rps19	Alternative	-584.4	56	1285	Reference	0.03 (78.86%)	0.03 (19.91%)	19.31 (1.24%)	0.62	0.561	0.34	relaxation
					Test	0.12 (78.86%)	0.12 (19.91%)	6.31 (1.24%)
	Null	-584.5	55	1283.1	Reference	0.10 (21.94%)	0.10 (75.66%)	5.07 (2.40%)
					Test	0.10 (21.94%)	0.10 (75.66%)	5.07 (2.40%)
ycf1	Alternative	-24765.2	72	49674.7	Reference	0.00 (34.33%)	1.00 (63.54%)	23.19 (2.12%)	0.68	0.008	7.04	relaxation
					Test	0.00 (34.33%)	1.00 (63.54%)	8.42 (2.12%)
	Null	-24768.7	71	49679.7	Reference	0.00 (26.42%)	1.00 (73.24%)	74.37 (0.34%)
					Test	0.00 (26.42%)	1.00 (73.24%)	74.37 (0.34%)
ycf2	Alternative	-17538.7	72	35221.6	Reference	0.01 (0.54%)	0.89 (99.37%)	333.90 (0.09%)	1.32	0.008	7.15	intensification
					Test	0.00 (0.54%)	0.86 (99.37%)	2147.29 (0.09%)
	Null	-17542.3	71	35226.7	Reference	0.00 (0.46%)	0.86 (99.45%)	620.14 (0.09%)
					Test	0.00 (0.46%)	0.86 (99.45%)	620.14 (0.09%)
#. Params: Number of paramters.
